# Supplementary material for: T and NK cell abundance defines two distinct subgroups of renal cell carcinoma
Source: Oncoimmunology. 2022 Jan 4;11(1):1993042. doi: 10.1080/2162402X.2021.1993042 (PMC8741293; doi:10.1080/2162402X.2021.1993042)
Supplement: Supplemental Material [file KONI_A_1993042_SM1805.zip]

Archive with 3 entries (3 files):
- rcc_mhl_supp_fin.pdf
- supp_all_fin.pdf
- supp_tables_fin.zip
